# Supplementary material for: Genomic Analysis of Two Representative Strains of Shewanella putrefaciens Isolated from Bigeye Tuna: Biofilm and Spoilage-Associated Behavior
Source: Foods. 2022 Apr 27;11(9):1261. doi: 10.3390/foods11091261 (PMC9100107; doi:10.3390/foods11091261)
Supplement: Supplementary file 1 [file foods-11-01261-s001.zip]

Archive with 3 entries (3 files):
- Table S1.pdf
- Table S2.xls
- Table S3.xls
