# Supplementary material for: Genomic Analysis of Two Representative Strains of Shewanella putrefaciens Isolated from Bigeye Tuna: Biofilm and Spoilage-Associated Behavior
Source: Foods. 2022 Apr 27;11(9):1261. doi: 10.3390/foods11091261 (PMC9100107; doi:10.3390/foods11091261)
Supplement: Supplementary file 1 [file foods-11-01261-s001.zip › Table S2.xls]

## Sheet: Sheet1
Supplementary Table S2. Unique genes of S. putrefaciens YZ08 by pan-genome analysis between S. putrefaciens YZ08 and YZ-J.
Locus tag	Protein ID	Encoded protein
K2227_00025	QYX64779.1	glutathione S-transferase family protein
K2227_00030	QYX66860.1	cytochrome C
K2227_00035	QYX64780.1	sulfite oxidase
K2227_00040	QYX64781.1	cytochrome C
K2227_00045	QYX64782.1	c-type cytochrome
K2227_00050	QYX64783.1	biotin-dependent carboxyltransferase family protein
K2227_00095	QYX64791.1	diguanylate cyclase
K2227_00110	QYX64794.1	Xaa-Pro dipeptidase
K2227_00290	QYX64824.1	hypothetical protein
K2227_00295	QYX64825.1	hypothetical protein
K2227_00325	QYX66864.1	sensor histidine kinase
K2227_00330	QYX64831.1	LytTR family DNA-binding domain-containing protein
K2227_00335	QYX64832.1	MFS transporter
K2227_00340	QYX64833.1	sulfite exporter TauE/SafE family protein
K2227_00350	QYX64835.1	MFS transporter
K2227_00355	QYX64836.1	LacI family DNA-binding transcriptional regulator
K2227_00360	QYX64837.1	sucrose phosphorylase
K2227_00365	QYX64838.1	MFS transporter
K2227_00370	QYX64839.1	TonB-dependent receptor
K2227_00375	QYX64840.1	carbohydrate kinase
K2227_00460	QYX66865.1	hypothetical protein
K2227_00470	QYX64858.1	DUF3137 domain-containing protein
K2227_00475	QYX64859.1	hypothetical protein
K2227_00480	QYX64860.1	DUF885 domain-containing protein
K2227_00500	QYX64864.1	KAP family NTPase
K2227_00530	QYX64870.1	formate dehydrogenase subunit beta
K2227_00535	QYX64871.1	formate dehydrogenase subunit gamma
K2227_00540	QYX64872.1	formate dehydrogenase accessory protein FdhE
K2227_00545	QYX64873.1	L-seryl-tRNA(Sec) selenium transferase
K2227_00560	QYX64874.1	formate dehydrogenase accessory sulfurtransferase FdhD
K2227_00565	QYX64875.1	selenium metabolism membrane protein YedE/FdhT
K2227_00570	QYX64876.1	sulfurtransferase-like selenium metabolism protein YedF
K2227_00580	QYX64878.1	hypothetical protein
K2227_00595	QYX66866.1	DUF481 domain-containing protein
K2227_00610	QYX64883.1	porin family protein
K2227_00670	QYX64894.1	DUF333 domain-containing protein
K2227_00715	QYX64903.1	IS110 family transposase
K2227_00720	QYX64904.1	AAA family ATPase
K2227_00725	QYX64905.1	HNH endonuclease
K2227_00755	QYX64911.1	hypothetical protein
K2227_00760	QYX64912.1	hypothetical protein
K2227_00765	QYX64913.1	hypothetical protein
K2227_00770	QYX64914.1	hypothetical protein
K2227_00775	QYX64915.1	DUF4892 domain-containing protein
K2227_00875	QYX64933.1	hypothetical protein
K2227_00880	QYX64934.1	hypothetical protein
K2227_00885	QYX64935.1	GNAT family N-acetyltransferase
K2227_00890	QYX64936.1	hypothetical protein
K2227_00895	QYX64937.1	tail fiber protein
K2227_00900	QYX64938.1	tail fiber protein
K2227_00905	QYX64939.1	tail fiber protein
K2227_00910	QYX64940.1	S8/S53 family peptidase
K2227_00915	QYX64941.1	TIGR03032 family protein
K2227_00920	QYX66870.1	putative Ig domain-containing protein
K2227_00950	QYX64947.1	hypothetical protein
K2227_01255	QYX64998.1	hypothetical protein
K2227_01415	QYX66874.1	catalase
K2227_01420	QYX65024.1	ankyrin repeat domain-containing protein
K2227_01425	QYX65025.1	oxidoreductase
K2227_01430	QYX65026.1	flavocytochrome c
K2227_01435	QYX65027.1	cytochrome c3 family protein
K2227_01440	QYX65028.1	LysR family transcriptional regulator
K2227_01445	QYX65029.1	TetR/AcrR family transcriptional regulator
K2227_01470	QYX65034.1	hypothetical protein
K2227_01535	QYX66875.1	hypothetical protein
K2227_01605	QYX65060.1	transporter substrate-binding domain-containing protein
K2227_01610	QYX65061.1	response regulator transcription factor
K2227_01615	QYX65062.1	hypothetical protein
K2227_01620	QYX65063.1	CS1-pili formation C-terminal domain-containing protein
K2227_01625	QYX65064.1	fimbrial protein
K2227_01630	QYX65065.1	hypothetical protein
K2227_01635	QYX65066.1	EAL domain-containing protein
K2227_01640	QYX65067.1	hypothetical protein
K2227_01665	QYX65072.1	GGDEF domain-containing protein
K2227_01700	QYX65079.1	MBL fold metallo-hydrolase
K2227_01705	QYX65080.1	TetR/AcrR family transcriptional regulator
K2227_01710	QYX65081.1	anaerobic C4-dicarboxylate transporter
K2227_01725	QYX65084.1	dicarboxylate/amino acid:cation symporter
K2227_01740	QYX65086.1	LTA synthase family protein
K2227_01750	QYX65088.1	DUF2959 domain-containing protein
K2227_01765	QYX65091.1	alpha/beta fold hydrolase
K2227_01770	QYX65092.1	hypothetical protein
K2227_01790	QYX65096.1	rhodanese-like domain-containing protein
K2227_01810	QYX65100.1	metal-binding protein
K2227_01935	QYX65125.1	response regulator transcription factor
K2227_01940	QYX65126.1	sensor histidine kinase
K2227_01945	QYX65127.1	hypothetical protein
K2227_01980	QYX65134.1	hypothetical protein
K2227_01995	QYX65137.1	MFS transporter
K2227_02030	QYX65144.1	hypothetical protein
K2227_02395	QYX65206.1	alpha/beta hydrolase
K2227_02410	QYX65209.1	hypothetical protein
K2227_02415	QYX66880.1	glycosyltransferase
K2227_02420	QYX65210.1	HlyD family secretion protein
K2227_02425	QYX65211.1	hypothetical protein
K2227_02430	QYX66881.1	alkaline phosphatase family protein
K2227_02435	QYX65212.1	SDR family oxidoreductase
K2227_02450	QYX65215.1	M4 family metallopeptidase
K2227_02465	QYX65218.1	MBL fold metallo-hydrolase
K2227_02510	QYX65227.1	LysR family transcriptional regulator
K2227_02515	QYX65228.1	alkene reductase
K2227_02520	QYX65229.1	ester cyclase
K2227_02535	QYX65231.1	tetrathionate reductase family octaheme c-type cytochrome
K2227_02540	QYX65232.1	DUF3373 family protein
K2227_02545	QYX65233.1	cytochrome c
K2227_02550	QYX65234.1	SDR family oxidoreductase
K2227_02555	QYX65235.1	LysR family transcriptional regulator
K2227_02635	QYX65251.1	fimbrial protein FimV
K2227_02685	QYX65261.1	tetratricopeptide repeat protein
K2227_02735	QYX65271.1	MSHA biogenesis protein MshQ
K2227_02800	QYX65282.1	hypothetical protein
K2227_02805	QYX65283.1	hypothetical protein
K2227_02870	QYX65295.1	hypothetical protein
K2227_02880	QYX65297.1	DUF4336 domain-containing protein
K2227_02890	QYX65299.1	hypothetical protein
K2227_02910	QYX65301.1	hypothetical protein
K2227_02920	QYX65303.1	hypothetical protein
K2227_03000	QYX65318.1	DUF2750 domain-containing protein
K2227_03005	QYX65319.1	hypothetical protein
K2227_03040	QYX65326.1	prepilin-type N-terminal cleavage/methylation domain-containing protein
K2227_03050	QYX65328.1	M28 family peptidase
K2227_03070	QYX65332.1	hypothetical protein
K2227_03080	QYX65333.1	MFS transporter
K2227_03100	QYX66886.1	sterol desaturase family protein
K2227_03125	QYX65341.1	sel1 repeat family protein
K2227_03130	QYX65342.1	M9 family metallopeptidase
K2227_03175	QYX66887.1	DUF3187 family protein
K2227_03210	QYX65356.1	type II toxin-antitoxin system antitoxin HipB
K2227_03215	QYX65357.1	HipA domain-containing protein
K2227_03220	QYX65358.1	hypothetical protein
K2227_03225	QYX65359.1	4-carboxymuconolactone decarboxylase
K2227_03255	QYX65365.1	excalibur calcium-binding domain-containing protein
K2227_03270	QYX65368.1	diguanylate cyclase
K2227_03275	QYX65369.1	hypothetical protein
K2227_03290	QYX65371.1	alkaline phosphatase
K2227_03295	QYX65372.1	hypothetical protein
K2227_03315	QYX65376.1	hypothetical protein
K2227_03320	QYX65377.1	hypothetical protein
K2227_03325	QYX65378.1	hypothetical protein
K2227_03330	QYX65379.1	hypothetical protein
K2227_03335	QYX65380.1	EAL domain-containing protein
K2227_03340	QYX65381.1	phosphatase PAP2 family protein
K2227_03350	QYX65383.1	hypothetical protein
K2227_03545	QYX65421.1	S46 family peptidase
K2227_03565	QYX65425.1	TonB-dependent siderophore receptor
K2227_03570	QYX65426.1	Fe2+-dependent dioxygenase
K2227_03575	QYX65427.1	hypothetical protein
K2227_03585	QYX65429.1	hypothetical protein
K2227_03590	QYX65430.1	hypothetical protein
K2227_03595	QYX65431.1	hypothetical protein
K2227_03600	QYX65432.1	hypothetical protein
K2227_03615	QYX65435.1	tetratricopeptide repeat protein
K2227_03620	QYX65436.1	hypothetical protein
K2227_03625	QYX65437.1	hypothetical protein
K2227_03670	QYX65445.1	pyocin activator PrtN family protein
K2227_03680	QYX65447.1	ATP-binding protein
K2227_03685	QYX65448.1	S8 family peptidase
K2227_03690	QYX65449.1	helix-turn-helix transcriptional regulator
K2227_03695	QYX65450.1	helix-turn-helix transcriptional regulator
K2227_03730	QYX65457.1	oligoribonuclease
K2227_03745	QYX65460.1	Rz1-like lysis system protein LysC
K2227_03750	QYX65461.1	phage holin family protein
K2227_03805	QYX66892.1	Rha family transcriptional regulator
K2227_03810	QYX65471.1	phage tail tape measure protein
K2227_03825	QYX65474.1	hypothetical protein
K2227_03830	QYX65475.1	hypothetical protein
K2227_03835	QYX65476.1	hypothetical protein
K2227_03840	QYX65477.1	hypothetical protein
K2227_03855	QYX65480.1	site-specific integrase
K2227_03975	QYX65503.1	molybdenum ABC transporter ATP-binding protein ModC
K2227_03980	QYX65504.1	molybdate ABC transporter permease subunit
K2227_03985	QYX65505.1	molybdate ABC transporter substrate-binding protein
K2227_03990	QYX65506.1	TOBE domain-containing protein
K2227_04100	QYX65523.1	diguanylate cyclase
K2227_04135	QYX65530.1	polymer-forming cytoskeletal protein
K2227_04140	QYX65531.1	prepilin-type N-terminal cleavage/methylation domain-containing protein
K2227_04145	QYX65532.1	prepilin-type cleavage/methylation domain-containing protein
K2227_04150	QYX65533.1	GspH/FimT family pseudopilin
K2227_04155	QYX65534.1	type IV pilin protein
K2227_04295	QYX65560.1	cupin domain-containing protein
K2227_04300	QYX65561.1	SDR family oxidoreductase
K2227_04305	QYX65562.1	helix-turn-helix transcriptional regulator
K2227_04335	QYX65568.1	hypothetical protein
K2227_04340	QYX65569.1	hypothetical protein
K2227_04375	QYX65574.1	prepilin-type N-terminal cleavage/methylation domain-containing protein
K2227_04405	QYX65580.1	DUF4238 domain-containing protein
K2227_04415	QYX66897.1	TIGR04211 family SH3 domain-containing protein
K2227_04495	QYX65596.1	methyl-accepting chemotaxis protein
K2227_04510	QYX65598.1	OprO/OprP family phosphate-selective porin
K2227_04515	QYX65599.1	tripartite tricarboxylate transporter substrate binding protein
K2227_04520	QYX65600.1	tripartite tricarboxylate transporter TctB family protein
K2227_04525	QYX65601.1	tripartite tricarboxylate transporter permease
K2227_04530	QYX65602.1	sensor histidine kinase
K2227_04535	QYX65603.1	response regulator
K2227_04540	QYX65604.1	insulinase family protein
K2227_04545	QYX65605.1	insulinase family protein
K2227_04585	QYX65613.1	hypothetical protein
K2227_04590	QYX65614.1	alpha/beta hydrolase
K2227_04595	QYX65615.1	hypothetical protein
K2227_04675	QYX65629.1	MFS transporter
K2227_04680	QYX65630.1	hypothetical protein
K2227_04685	QYX65631.1	iron-regulated protein A precursor
K2227_04690	QYX65632.1	c-type cytochrome
K2227_04740	QYX65642.1	hypothetical protein
K2227_04760	QYX65646.1	GNAT family N-acetyltransferase
K2227_04780	QYX65649.1	hypothetical protein
K2227_04800	QYX65653.1	LysR family transcriptional regulator
K2227_04810	QYX65655.1	cytochrome c
K2227_04815	QYX65656.1	2Fe-2S iron-sulfur cluster binding domain-containing protein
K2227_04820	QYX65657.1	molybdopterin-dependent oxidoreductase
K2227_04825	QYX65658.1	hypothetical protein
K2227_04830	QYX65659.1	DEAD/DEAH box helicase
K2227_04835	QYX65660.1	hypothetical protein
K2227_04840	QYX65661.1	hypothetical protein
K2227_04900	QYX65673.1	ATP-binding protein
K2227_04905	QYX66901.1	GNAT family N-acetyltransferase
K2227_04925	QYX65677.1	SIR2 family protein
K2227_04930	QYX65678.1	nuclear transport factor 2 family protein
K2227_05015	QYX65695.1	universal stress protein
K2227_05025	QYX65697.1	DUF924 domain-containing protein
K2227_05065	QYX65705.1	TonB family protein
K2227_05105	QYX66902.1	TonB-dependent receptor
K2227_05115	QYX65714.1	peptidase S10
K2227_05210	QYX65732.1	copper oxidase
K2227_05245	QYX65739.1	TonB C-terminal domain-containing protein
K2227_05270	QYX65743.1	DUF3302 domain-containing protein
K2227_05275	QYX65744.1	HlyD family secretion protein
K2227_05280	QYX65745.1	AAA family ATPase
K2227_05285	QYX65746.1	DUF2625 domain-containing protein
K2227_05360	QYX65761.1	DUF1971 domain-containing protein
K2227_05380	QYX65765.1	hypothetical protein
K2227_05390	QYX65767.1	NO-inducible flavohemoprotein
K2227_05560	QYX65792.1	hypothetical protein
K2227_05665	QYX65811.1	rRNA (guanine-N1)-methyltransferase
K2227_05675	QYX65813.1	TapY2 family type IVa secretion system protein
K2227_05705	QYX66908.1	TonB-dependent receptor
K2227_05710	QYX65819.1	tryptophan 7-halogenase
K2227_05715	QYX65820.1	hypothetical protein
K2227_05720	QYX65821.1	sulfite exporter TauE/SafE family protein
K2227_05725	QYX65822.1	transporter substrate-binding domain-containing protein
K2227_05730	QYX65823.1	methyl-accepting chemotaxis protein
K2227_05740	QYX65825.1	ATPase
K2227_05790	QYX65834.1	integron integrase
K2227_05805	QYX65837.1	hypothetical protein
K2227_05810	QYX65838.1	hypothetical protein
K2227_05815	QYX65839.1	hypothetical protein
K2227_05820	QYX65840.1	hypothetical protein
K2227_05825	QYX65841.1	hypothetical protein
K2227_05830	QYX65842.1	hypothetical protein
K2227_05925	QYX65859.1	hypothetical protein
K2227_05930	QYX65860.1	tryptophan 7-halogenase
K2227_05935	QYX65861.1	cupin-like domain-containing protein
K2227_05940	QYX65862.1	SapC family protein
K2227_05945	QYX65863.1	tryptophan 7-halogenase
K2227_05950	QYX65864.1	TonB-dependent receptor
K2227_05955	QYX65865.1	LacI family transcriptional regulator
K2227_05960	QYX65866.1	glycoside-pentoside-hexuronide (GPH):cation symporter
K2227_05965	QYX65867.1	beta-glucosidase
K2227_05970	QYX65868.1	sugar MFS transporter
K2227_05975	QYX65869.1	exo 1,3/1,4-beta-D-glucan glucohydrolase
K2227_05990	QYX65872.1	hypothetical protein
K2227_06075	QYX65888.1	hypothetical protein
K2227_06115	QYX65896.1	aquaporin Z
K2227_06155	QYX65903.1	cobalamin biosynthesis protein
K2227_06245	QYX65921.1	hypothetical protein
K2227_06310	QYX65934.1	DUF962 domain-containing protein
K2227_06375	QYX65947.1	sodium:proton antiporter
K2227_06445	QYX65959.1	carboxypeptidase M32
K2227_06450	QYX65960.1	DsrE family protein
K2227_06465	QYX65963.1	transporter substrate-binding domain-containing protein
K2227_06475	QYX65965.1	AhpC/TSA family protein
K2227_06480	QYX65966.1	TIGR02450 family Trp-rich protein
K2227_06520	QYX65974.1	glycoside hydrolase
K2227_06535	QYX65977.1	hypothetical protein
K2227_06555	QYX65980.1	LysR family transcriptional regulator
K2227_06560	QYX65981.1	xanthosine phosphorylase
K2227_06575	QYX65984.1	hypothetical protein
K2227_06590	QYX65987.1	RidA family protein
K2227_06595	QYX65988.1	amino acid permease
K2227_06600	QYX65989.1	HAMP domain-containing protein
K2227_06605	QYX65990.1	phosphate ABC transporter substrate-binding protein
K2227_06610	QYX65991.1	OprO/OprP family phosphate-selective porin
K2227_06655	QYX66000.1	cyclopropane-fatty-acyl-phospholipid synthase family protein
K2227_06675	QYX66002.1	hypothetical protein
K2227_06865	QYX66034.1	HDOD domain-containing protein
K2227_06870	QYX66035.1	nuclear transport factor 2 family protein
K2227_06890	QYX66038.1	CopG family transcriptional regulator
K2227_06990	QYX66058.1	NAD(P)-binding protein
K2227_07010	QYX66062.1	glutathione S-transferase
K2227_07015	QYX66063.1	TetR/AcrR family transcriptional regulator
K2227_07020	QYX66064.1	DUF2461 domain-containing protein
K2227_07060	QYX66072.1	Crp/Fnr family transcriptional regulator
K2227_07065	QYX66073.1	YgjV family protein
K2227_07075	QYX66075.1	carbohydate-binding domain-containing protein
K2227_07080	QYX66076.1	ROK family protein
K2227_07085	QYX66077.1	MFS transporter
K2227_07090	QYX66078.1	AraC family transcriptional regulator
K2227_07095	QYX66079.1	tryptophan 7-halogenase
K2227_07100	QYX66080.1	TonB-dependent receptor
K2227_07105	QYX66081.1	polysaccharide deacetylase family protein
K2227_07115	QYX66083.1	DUF3224 domain-containing protein
K2227_07135	QYX66087.1	hypothetical protein
K2227_07140	QYX66088.1	hypothetical protein
K2227_07160	QYX66092.1	helix-turn-helix domain-containing protein
K2227_07165	QYX66093.1	eicosapentaenoate synthase subunit PfaD
K2227_07170	QYX66919.1	3-hydroxyacyl-acyl-carrier-protein dehydratase FabA
K2227_07195	QYX66098.1	hypothetical protein
K2227_07200	QYX66099.1	sporulation protein
K2227_07205	QYX66100.1	MBL fold metallo-hydrolase
K2227_07210	QYX66101.1	LysR family transcriptional regulator
K2227_07250	QYX66109.1	DUF962 domain-containing protein
K2227_07295	QYX66117.1	GAF domain-containing protein
K2227_07405	QYX66138.1	monovalent cation:proton antiporter-2 (CPA2) family protein
K2227_07430	QYX66142.1	NAD(P)-dependent oxidoreductase
K2227_07510	QYX66157.1	hypothetical protein
K2227_07665	QYX66186.1	signal peptidase I
K2227_07675	QYX66188.1	enhanced serine sensitivity protein SseB C-terminal domain-containing protein
K2227_07695	QYX66192.1	DUF4136 domain-containing protein
K2227_07715	QYX66196.1	alpha/beta hydrolase
K2227_07720	QYX66197.1	DMT family transporter
K2227_07750	QYX66203.1	DUF3137 domain-containing protein
K2227_07755	QYX66204.1	hypothetical protein
K2227_07765	QYX66205.1	HNH endonuclease
K2227_07770	QYX66206.1	ATP-binding protein
K2227_07775	QYX66207.1	hypothetical protein
K2227_07835	QYX66219.1	peptide MFS transporter
K2227_07845	QYX66221.1	hypothetical protein
K2227_07880	QYX66227.1	TonB-dependent receptor
K2227_07885	QYX66228.1	DeoR/GlpR family DNA-binding transcription regulator
K2227_07895	QYX66230.1	class II D-tagatose-bisphosphate aldolase, non-catalytic subunit
K2227_07900	QYX66231.1	SIS domain-containing protein
K2227_07905	QYX66232.1	ROK family protein
K2227_07910	QYX66233.1	N-acetylglucosamine-6-phosphate deacetylase
K2227_07920	QYX66234.1	aerolysin family beta-barrel pore-forming toxin
K2227_07950	QYX66239.1	hypothetical protein
K2227_07955	QYX66240.1	hypothetical protein
K2227_07960	QYX66241.1	KAP family NTPase
K2227_08020	QYX66252.1	OmcA/MtrC family decaheme c-type cytochrome
K2227_08025	QYX66253.1	MtrB/PioB family decaheme-associated outer membrane protein
K2227_08125	QYX66270.1	molybdopterin-binding protein
K2227_08210	QYX66286.1	histone deacetylase
K2227_08245	QYX66293.1	TonB-dependent receptor
K2227_08330	QYX66309.1	SMC family ATPase
K2227_08365	QYX66316.1	NADP-dependent oxidoreductase
K2227_08370	QYX66317.1	MarR family transcriptional regulator
K2227_08455	QYX66334.1	NnrS family protein
K2227_08485	QYX66930.1	pentapeptide repeat-containing protein
K2227_08540	QYX66350.1	site-specific integrase
K2227_08545	QYX66351.1	hypothetical protein
K2227_08550	QYX66352.1	hypothetical protein
K2227_08555	QYX66353.1	helix-turn-helix domain-containing protein
K2227_08585	QYX66359.1	hypothetical protein
K2227_08590	QYX66360.1	hypothetical protein
K2227_08605	QYX66363.1	hypothetical protein
K2227_08615	QYX66364.1	ATP-binding protein
K2227_08625	QYX66366.1	helix-turn-helix domain-containing protein
K2227_08635	QYX66368.1	hypothetical protein
K2227_08685	QYX66378.1	IS91 family transposase
K2227_08690	QYX66379.1	hypothetical protein
K2227_08700	QYX66381.1	hypothetical protein
K2227_08705	QYX66382.1	hypothetical protein
K2227_08710	QYX66383.1	immunity protein 39
K2227_08715	QYX66384.1	hypothetical protein
K2227_08725	QYX66386.1	hypothetical protein
K2227_08730	QYX66387.1	beta-lactamase family protein
K2227_08740	QYX66389.1	hypothetical protein
K2227_08745	QYX66390.1	hypothetical protein
K2227_08750	QYX66391.1	hypothetical protein
K2227_08755	QYX66392.1	hypothetical protein
K2227_08760	QYX66393.1	type II toxin-antitoxin system Phd/YefM family antitoxin
K2227_08765	QYX66394.1	type II toxin-antitoxin system RelE/ParE family toxin
K2227_08770	QYX66395.1	hypothetical protein
K2227_08775	QYX66396.1	hypothetical protein
K2227_08780	QYX66397.1	SDR family oxidoreductase
K2227_08785	QYX66398.1	methylated-DNA--protein
K2227_08790	QYX66399.1	hypothetical protein
K2227_08795	QYX66400.1	hypothetical protein
K2227_08800	QYX66401.1	DUF4019 domain-containing protein
K2227_08805	QYX66402.1	M23 family metallopeptidase
K2227_08835	QYX66408.1	SulP family inorganic anion transporter
K2227_08965	QYX66433.1	GGDEF domain-containing protein
K2227_09070	QYX66446.1	porin
K2227_09125	QYX66457.1	HU family DNA-binding protein
K2227_09270	QYX66482.1	sulfurtransferase TusA family protein
K2227_09285	QYX66485.1	cytochrome b/b6 domain-containing protein
K2227_09345	QYX66497.1	DoxX family protein
K2227_09475	QYX66520.1	sortase-associated OmpA-like protein PdsO
K2227_09480	QYX66938.1	marine proteobacterial sortase target protein
K2227_09530	QYX66530.1	phage integrase Arm DNA-binding domain-containing protein
K2227_09535	QYX66531.1	hypothetical protein
K2227_09540	QYX66532.1	hypothetical protein
K2227_09545	QYX66533.1	hypothetical protein
K2227_09575	QYX66538.1	hypothetical protein
K2227_09580	QYX66539.1	DGQHR domain-containing protein
K2227_09585	QYX66540.1	hypothetical protein
K2227_09590	QYX66541.1	hypothetical protein
K2227_09615	QYX66546.1	hypothetical protein
K2227_09620	QYX66547.1	DMP19 family protein
K2227_09625	QYX66548.1	hypothetical protein
K2227_09635	QYX66549.1	SHOCT domain-containing protein
K2227_09640	QYX66550.1	hypothetical protein
K2227_09650	QYX66552.1	Cro/Cl family transcriptional regulator
K2227_09665	QYX66555.1	hypothetical protein
K2227_09710	QYX66562.1	PAS domain S-box protein
K2227_09715	QYX66563.1	diguanylate cyclase
K2227_09720	QYX66564.1	PAS domain-containing protein
K2227_09725	QYX66565.1	N-acetyltransferase
K2227_09730	QYX66566.1	hypothetical protein
K2227_09735	QYX66567.1	LysR family transcriptional regulator
K2227_09740	QYX66568.1	short chain dehydrogenase
K2227_09750	QYX66940.1	GNAT family N-acetyltransferase
K2227_09945	QYX66602.1	FAD:protein FMN transferase
K2227_10005	QYX66613.1	DUF2254 domain-containing protein
K2227_10045	QYX66620.1	DUF1801 domain-containing protein
K2227_10110	QYX66632.1	DUF3596 domain-containing protein
K2227_10115	QYX66633.1	excisionase family protein
K2227_10125	QYX66635.1	hypothetical protein
K2227_10145	QYX66639.1	hypothetical protein
K2227_10225	QYX66655.1	type I-F CRISPR-associated endoribonuclease Cas6/Csy4
K2227_10235	QYX66656.1	type III-B CRISPR-associated protein Cas10/Cmr2
K2227_10240	QYX66657.1	type III-B CRISPR module-associated protein Cmr3
K2227_10245	QYX66658.1	type III-B CRISPR module RAMP protein Cmr4
K2227_10250	QYX66659.1	type III-B CRISPR module-associated protein Cmr5
K2227_10255	QYX66660.1	type III-B CRISPR module RAMP protein Cmr6
K2227_10260	QYX66661.1	hypothetical protein
K2227_10270	QYX66662.1	hypothetical protein
K2227_10275	QYX66663.1	hypothetical protein
K2227_10280	QYX66664.1	PIN domain-containing protein
K2227_10285	QYX66665.1	MltR family transcriptional regulator
K2227_10290	QYX66666.1	SOS response-associated peptidase
K2227_10295	QYX66667.1	hypothetical protein
K2227_10310	QYX66670.1	hypothetical protein
K2227_10315	QYX66671.1	hypothetical protein
K2227_10320	QYX66672.1	hypothetical protein
K2227_10330	QYX66673.1	SMEK domain-containing protein
K2227_10340	QYX66674.1	HNH endonuclease
K2227_10345	QYX66675.1	(deoxy)nucleoside triphosphate pyrophosphohydrolase
K2227_10350	QYX66676.1	hypothetical protein
K2227_10355	QYX66677.1	helix-turn-helix domain-containing protein
K2227_10360	QYX66678.1	DUF2938 domain-containing protein
K2227_10365	QYX66679.1	SDR family oxidoreductase
K2227_10370	QYX66680.1	hypothetical protein
K2227_10375	QYX66681.1	hypothetical protein
K2227_10380	QYX66682.1	GMC family oxidoreductase
K2227_10385	QYX66683.1	hypothetical protein
K2227_10390	QYX66684.1	DMT family transporter
K2227_10395	QYX66685.1	beta-aspartyl-peptidase
K2227_10400	QYX66686.1	putative basic amino acid antiporter YfcC
K2227_10405	QYX66687.1	TonB-dependent receptor
K2227_10410	QYX66688.1	cyanophycinase
K2227_10490	QYX66703.1	sodium:proton antiporter
K2227_10525	QYX66710.1	LysE family translocator
K2227_10535	QYX66711.1	hypothetical protein
K2227_10540	QYX66712.1	VOC family protein
K2227_10545	QYX66713.1	alpha-amylase family protein
K2227_10550	QYX66714.1	glycoside hydrolase family 13 protein
K2227_10555	QYX66715.1	tryptophan 7-halogenase
K2227_10560	QYX66716.1	TonB-dependent receptor
K2227_10565	QYX66717.1	alpha-glucosidase family protein
K2227_10590	QYX66722.1	GNAT family N-acetyltransferase
K2227_10655	QYX66734.1	hypothetical protein
K2227_10745	QYX66949.1	PLP-dependent cysteine synthase family protein
K2227_10795	QYX66753.1	M2 family metallopeptidase
K2227_10860	QYX66766.1	glutamine synthetase family protein
K2227_11050	QYX66800.1	site-specific integrase
K2227_11055	QYX66801.1	hypothetical protein
K2227_11060	QYX66802.1	type II toxin-antitoxin system YafO family toxin
K2227_11065	QYX66803.1	hypothetical protein
K2227_11070	QYX66804.1	hypothetical protein
K2227_11075	QYX66805.1	hypothetical protein
K2227_11080	QYX66806.1	hypothetical protein
K2227_11085	QYX66807.1	hypothetical protein
K2227_11090	QYX66808.1	hypothetical protein
K2227_11095	QYX66809.1	hypothetical protein
K2227_11100	QYX66951.1	hypothetical protein
K2227_11105	QYX66810.1	hypothetical protein
K2227_11110	QYX66811.1	hypothetical protein
K2227_11115	QYX66812.1	hypothetical protein
K2227_11120	QYX66813.1	hypothetical protein
K2227_11125	QYX66814.1	hypothetical protein
K2227_11130	QYX66815.1	hypothetical protein
K2227_11135	QYX66816.1	hypothetical protein
K2227_11140	QYX66817.1	hypothetical protein
K2227_11145	QYX66818.1	hypothetical protein
K2227_11150	QYX66952.1	hypothetical protein
K2227_11155	QYX66819.1	hypothetical protein
K2227_11160	QYX66820.1	hypothetical protein
K2227_11165	QYX66821.1	hypothetical protein
K2227_11170	QYX66822.1	hypothetical protein
K2227_11175	QYX66823.1	hypothetical protein
K2227_11180	QYX66824.1	hypothetical protein
K2227_11185	QYX66825.1	G5P family DNA-binding protein
K2227_11195	QYX66826.1	IS3 family transposase
K2227_11200	QYX66827.1	MATE family efflux transporter
K2227_11205	QYX66828.1	hypothetical protein
K2227_11310	QYX66847.1	hypothetical protein
K2227_11360	QYX66855.1	formate dehydrogenase-N subunit alpha
K2227_11380	QYX66859.1	hypothetical protein
K2227_11390	QYX62824.1	diguanylate cyclase
K2227_11395	QYX62825.1	response regulator
K2227_11400	QYX62826.1	hypothetical protein
K2227_11405	QYX62827.1	EAL domain-containing response regulator
K2227_11410	QYX62828.1	helix-turn-helix domain-containing protein
K2227_11415	QYX62829.1	AraC family transcriptional regulator
K2227_11420	QYX62830.1	GGDEF domain-containing protein
K2227_11425	QYX62831.1	TonB-dependent receptor
K2227_11430	QYX62832.1	phytase
K2227_11435	QYX62833.1	VF530 family DNA-binding protein
K2227_11445	QYX62835.1	hypothetical protein
K2227_11465	QYX62838.1	hypothetical protein
K2227_11470	QYX62839.1	DUF1570 domain-containing protein
K2227_11475	QYX62840.1	HNH endonuclease
K2227_11480	QYX62841.1	class I SAM-dependent methyltransferase
K2227_11485	QYX62842.1	diguanylate cyclase
K2227_11490	QYX62843.1	chemotaxis response regulator protein-glutamate methylesterase
K2227_11495	QYX62844.1	chemoreceptor glutamine deamidase CheD
K2227_11500	QYX62845.1	chemotaxis protein CheR
K2227_11505	QYX62846.1	PAS domain-containing protein
K2227_11510	QYX62847.1	chemotaxis protein CheW
K2227_11515	QYX62848.1	chemotaxis protein CheA
K2227_11520	QYX62849.1	response regulator
K2227_11525	QYX62850.1	SpoIIE family protein phosphatase
K2227_11530	QYX62851.1	STAS domain-containing protein
K2227_11535	QYX62852.1	chemotaxis protein
K2227_11590	QYX62863.1	hypothetical protein
K2227_11595	QYX62864.1	tyrosine-type recombinase/integrase
K2227_11700	QYX62885.1	YjjI family glycine radical enzyme
K2227_11710	QYX62887.1	LysR family transcriptional regulator
K2227_11845	QYX62914.1	protein-glutamate methyltransferase
K2227_11910	QYX62924.1	glycoside hydrolase family 97 protein
K2227_11930	QYX62928.1	alpha/beta hydrolase
K2227_11940	QYX62930.1	MFS transporter
K2227_11945	QYX62931.1	glucan 1,4-alpha-glucosidase
K2227_11960	QYX62934.1	translesion error-prone DNA polymerase V autoproteolytic subunit
K2227_11965	QYX62935.1	translesion error-prone DNA polymerase V subunit UmuC
K2227_11980	QYX62938.1	LacI family DNA-binding transcriptional regulator
K2227_12040	QYX62948.1	porin
K2227_12045	QYX62949.1	phosphate ABC transporter substrate-binding protein
K2227_12055	QYX62951.1	DegT/DnrJ/EryC1/StrS family aminotransferase
K2227_12060	QYX62952.1	iron-containing alcohol dehydrogenase
K2227_12085	QYX62957.1	glutathione S-transferase
K2227_12225	QYX66958.1	transcription-repair coupling factor
K2227_12250	QYX66959.1	hypothetical protein
K2227_12295	QYX62996.1	nuclear transport factor 2 family protein
K2227_12380	QYX63011.1	hypothetical protein
K2227_12385	QYX63012.1	hypothetical protein
K2227_12605	QYX63056.1	cupin domain-containing protein
K2227_12655	QYX63066.1	chitinase C-terminal domain-containing protein
K2227_12690	QYX63073.1	invasin
K2227_12905	QYX63116.1	tRNA (pseudouridine(54)-N(1))-methyltransferase TrmY
K2227_12910	QYX63117.1	hypothetical protein
K2227_12930	QYX63121.1	hypothetical protein
K2227_12940	QYX63122.1	type IV toxin-antitoxin system AbiEi family antitoxin
K2227_12945	QYX63123.1	AAA family ATPase
K2227_12950	QYX63124.1	hypothetical protein
K2227_12955	QYX63125.1	hypothetical protein
K2227_12960	QYX63126.1	hypothetical protein
K2227_12965	QYX63127.1	hypothetical protein
K2227_12970	QYX63128.1	N-6 DNA methylase
K2227_12975	QYX63129.1	type I restriction endonuclease subunit R
K2227_12980	QYX63130.1	restriction endonuclease subunit S
K2227_12985	QYX63131.1	type I restriction-modification system subunit M
K2227_12990	QYX63132.1	helix-turn-helix domain-containing protein
K2227_13040	QYX63141.1	helix-turn-helix domain-containing protein
K2227_13045	QYX66963.1	LexA family transcriptional regulator
K2227_13060	QYX63144.1	DUF1317 domain-containing protein
K2227_13065	QYX63145.1	ead/Ea22-like family protein
K2227_13085	QYX63148.1	hypothetical protein
K2227_13115	QYX63153.1	diguanylate cyclase
K2227_13120	QYX63154.1	alpha/beta fold hydrolase
K2227_13210	QYX63170.1	glucan biosynthesis protein G
K2227_13215	QYX63171.1	hypothetical protein
K2227_13265	QYX63174.1	methyl-accepting chemotaxis protein
K2227_13335	QYX63182.1	hypothetical protein
K2227_13395	QYX63194.1	TonB-dependent receptor
K2227_13415	QYX63197.1	M1 family metallopeptidase
K2227_13500	QYX63214.1	alpha/beta hydrolase
K2227_13505	QYX63215.1	DUF2817 domain-containing protein
K2227_13510	QYX63216.1	transporter substrate-binding domain-containing protein
K2227_13515	QYX63217.1	hypothetical protein
K2227_13565	QYX63227.1	sugar O-acetyltransferase
K2227_13570	QYX63228.1	RidA family protein
K2227_13575	QYX66968.1	glycine betaine ABC transporter substrate-binding protein
K2227_13580	QYX63229.1	VOC family protein
K2227_13585	QYX63230.1	hypothetical protein
K2227_13590	QYX63231.1	YbhB/YbcL family Raf kinase inhibitor-like protein
K2227_13595	QYX63232.1	hypothetical protein
K2227_13610	QYX63235.1	gamma-glutamyltransferase
K2227_13615	QYX63236.1	hypothetical protein
K2227_13620	QYX63237.1	DUF4329 domain-containing protein
K2227_13630	QYX63238.1	dipeptidase
K2227_13635	QYX63239.1	M3 family metallopeptidase
K2227_13640	QYX63240.1	response regulator
K2227_13645	QYX63241.1	response regulator transcription factor
K2227_13650	QYX63242.1	fimbrial biogenesis outer membrane usher protein
K2227_13655	QYX63243.1	fimbria/pilus periplasmic chaperone
K2227_13660	QYX63244.1	type 1 fimbrial protein
K2227_13665	QYX63245.1	EAL domain-containing protein
K2227_13670	QYX63246.1	type 1 fimbrial protein
K2227_13675	QYX63247.1	hypothetical protein
K2227_13745	QYX63256.1	lecithin retinol acyltransferase family protein
K2227_13830	QYX63273.1	TonB-dependent receptor
K2227_13835	QYX63274.1	hypothetical protein
K2227_13840	QYX63275.1	hypothetical protein
K2227_13845	QYX63276.1	transposase domain-containing protein
K2227_13915	QYX63290.1	signal peptidase I
K2227_13925	QYX63292.1	ABC transporter ATP-binding protein
K2227_13940	QYX63295.1	virulence factor
K2227_13945	QYX63296.1	bifunctional lysylphosphatidylglycerol flippase/synthetase MprF
K2227_14070	QYX63321.1	hypothetical protein
K2227_14105	QYX63328.1	methyl-accepting chemotaxis protein
K2227_14140	QYX63335.1	cell division protein DedD
K2227_14235	QYX66969.1	hypothetical protein
K2227_14240	QYX63354.1	IS3 family transposase
K2227_14350	QYX63375.1	sulfurtransferase
K2227_14535	QYX63396.1	hypothetical protein
K2227_14575	QYX63404.1	S8 family serine peptidase
K2227_14605	QYX63409.1	DoxX family protein
K2227_14670	QYX63422.1	hypothetical protein
K2227_14695	QYX63427.1	hypothetical protein
K2227_14700	QYX63428.1	GNAT family N-acetyltransferase
K2227_14710	QYX63430.1	hypothetical protein
K2227_14715	QYX63431.1	hypothetical protein
K2227_14740	QYX63436.1	GGDEF domain-containing protein
K2227_14795	QYX63447.1	helix-turn-helix transcriptional regulator
K2227_14820	QYX63450.1	hypothetical protein
K2227_14845	QYX63454.1	dTDP-4-dehydrorhamnose 3,5-epimerase
K2227_14860	QYX63457.1	DUF3369 domain-containing protein
K2227_14870	QYX63459.1	HutD family protein
K2227_14880	QYX63460.1	tail fiber domain-containing protein
K2227_14885	QYX63461.1	hypothetical protein
K2227_14890	QYX63462.1	hypothetical protein
K2227_14915	QYX63467.1	glycosyltransferase family 4 protein
K2227_14920	QYX63468.1	oligosaccharide repeat unit polymerase
K2227_14925	QYX63469.1	glycosyltransferase family 2 protein
K2227_14930	QYX63470.1	TDP-N-acetylfucosamine:lipid II N-acetylfucosaminyltransferase
K2227_14935	QYX63471.1	acyltransferase
K2227_14940	QYX63472.1	dTDP-4-amino-4,6-dideoxy-D-glucose aminotransferase VioA
K2227_14945	QYX63473.1	lipopolysaccharide biosynthesis protein
K2227_14965	QYX63477.1	four helix bundle protein
K2227_14970	QYX63478.1	DUF86 domain-containing protein
K2227_14975	QYX63479.1	nucleotidyltransferase domain-containing protein
K2227_15005	QYX63485.1	flagellar hook-length control protein FliK
K2227_15120	QYX63506.1	flagellar hook-length control protein FliK
K2227_15420	QYX63561.1	DUF465 domain-containing protein
K2227_15460	QYX63568.1	GGDEF domain-containing protein
K2227_15480	QYX63572.1	sensor domain-containing diguanylate cyclase
K2227_15485	QYX63573.1	DMT family transporter
K2227_15675	QYX63611.1	hypothetical protein
K2227_15680	QYX63612.1	hypothetical protein
K2227_15770	QYX63630.1	TorF family putative porin
K2227_15775	QYX63631.1	BCCT family transporter
K2227_15780	QYX63632.1	choline dehydrogenase
K2227_15785	QYX63633.1	betaine-aldehyde dehydrogenase
K2227_15790	QYX63634.1	transcriptional regulator BetI
K2227_15825	QYX63640.1	TonB-dependent receptor
K2227_15835	QYX63642.1	GGDEF domain-containing protein
K2227_15875	QYX63649.1	hypothetical protein
K2227_15885	QYX63651.1	EAL domain-containing protein
K2227_15920	QYX63657.1	carotenoid oxygenase family protein
K2227_15925	QYX63658.1	DUF2141 domain-containing protein
K2227_15930	QYX63659.1	two-component sensor histidine kinase
K2227_15935	QYX63660.1	response regulator transcription factor
K2227_15950	QYX63663.1	pullulanase-type alpha-1,6-glucosidase
K2227_15955	QYX63664.1	TonB-dependent receptor
K2227_15980	QYX63669.1	hypothetical protein
K2227_15995	QYX63672.1	hypothetical protein
K2227_16020	QYX63677.1	hypothetical protein
K2227_16175	QYX63700.1	hypothetical protein
K2227_16180	QYX63701.1	hypothetical protein
K2227_16205	QYX63706.1	DUF3319 domain-containing protein
K2227_16295	QYX63723.1	metallophosphoesterase
K2227_16300	QYX63724.1	transporter substrate-binding domain-containing protein
K2227_16320	QYX63728.1	sensor domain-containing diguanylate cyclase
K2227_16325	QYX63729.1	CatB-related O-acetyltransferase
K2227_16330	QYX63730.1	hypothetical protein
K2227_16335	QYX63731.1	hypothetical protein
K2227_16340	QYX66981.1	class D beta-lactamase
K2227_16345	QYX63732.1	class A beta-lactamase
K2227_16365	QYX63736.1	group 1 truncated hemoglobin
K2227_16370	QYX66982.1	DUF3034 family protein
K2227_16375	QYX63737.1	EAL domain-containing protein
K2227_16380	QYX63738.1	methylamine utilization protein
K2227_16400	QYX63742.1	LysR family transcriptional regulator
K2227_16405	QYX63743.1	PACE efflux transporter
K2227_16455	QYX63753.1	S8 family peptidase
K2227_16520	QYX63765.1	trimethylamine N-oxide reductase system protein TorE
K2227_16525	QYX63766.1	pentaheme c-type cytochrome TorC
K2227_16530	QYX63767.1	trimethylamine-N-oxide reductase TorA
K2227_16535	QYX63768.1	molecular chaperone TorD
K2227_16540	QYX63769.1	TMAO reductase system sensor histidine kinase/response regulator TorS
K2227_16545	QYX66983.1	TMAO reductase system periplasmic protein TorT
K2227_16550	QYX63770.1	two-component system response regulator TorR
K2227_16575	QYX63775.1	phosphoserine phosphatase SerB
K2227_16620	QYX63783.1	hypothetical protein
K2227_16810	QYX63809.1	hypothetical protein
K2227_16970	QYX63840.1	hypothetical protein
K2227_16995	QYX63845.1	hypothetical protein
K2227_17000	QYX63846.1	DUF692 domain-containing protein
K2227_17005	QYX63847.1	DNA-binding domain-containing protein
K2227_17065	QYX63859.1	GNAT family N-acetyltransferase
K2227_17075	QYX66988.1	DUF4256 domain-containing protein
K2227_17080	QYX63861.1	DNA polymerase III subunit epsilon
K2227_17085	QYX63862.1	hypothetical protein
K2227_17090	QYX63863.1	ISAs1 family transposase
K2227_17095	QYX63864.1	DUF262 domain-containing protein
K2227_17100	QYX63865.1	hypothetical protein
K2227_17315	QYX63907.1	FAD:protein FMN transferase
K2227_17340	QYX67029.1	hypothetical protein
K2227_17355	QYX63914.1	hypothetical protein
K2227_17360	QYX63915.1	hypothetical protein
K2227_17375	QYX63917.1	N-acetylglucosamine-binding protein GbpA
K2227_17385	QYX63919.1	catalase KatB
K2227_17400	QYX63922.1	hypothetical protein
K2227_17480	QYX63937.1	PaaI family thioesterase
K2227_17580	QYX63957.1	DUF1801 domain-containing protein
K2227_17585	QYX63958.1	TonB-dependent receptor
K2227_17590	QYX63959.1	peptidase
K2227_17595	QYX63960.1	PepSY domain-containing protein
K2227_17600	QYX63961.1	DUF3332 domain-containing protein
K2227_17665	QYX66993.1	PAS domain S-box protein
K2227_17745	QYX63988.1	hypothetical protein
K2227_17750	QYX63989.1	hypothetical protein
K2227_17765	QYX63992.1	GGDEF domain-containing protein
K2227_17785	QYX66994.1	hypothetical protein
K2227_17815	QYX64001.1	ankyrin repeat domain-containing protein
K2227_17885	QYX64015.1	hypothetical protein
K2227_17890	QYX64016.1	TonB-dependent receptor
K2227_17895	QYX64017.1	methyl-accepting chemotaxis protein
K2227_17915	QYX64021.1	AAA family ATPase
K2227_17930	QYX64024.1	CPBP family intramembrane metalloprotease
K2227_17935	QYX64025.1	PH domain-containing protein
K2227_18000	QYX64038.1	porin family protein
K2227_18045	QYX64047.1	ammonium transporter
K2227_18055	QYX64049.1	DMT family transporter
K2227_18140	QYX64064.1	sugar O-acetyltransferase
K2227_18165	QYX64069.1	glutathione S-transferase family protein
K2227_18170	QYX64070.1	TonB-dependent receptor
K2227_18200	QYX64076.1	phosphatase PAP2 family protein
K2227_18205	QYX64077.1	GGDEF domain-containing protein
K2227_18210	QYX64078.1	transporter substrate-binding domain-containing protein
K2227_18245	QYX64085.1	hypothetical protein
K2227_18285	QYX64093.1	glycerophosphodiester phosphodiesterase
K2227_18320	QYX64099.1	hypothetical protein
K2227_18325	QYX64100.1	tandem-95 repeat protein
K2227_18330	QYX66998.1	hypothetical protein
K2227_18340	QYX64102.1	GGDEF domain-containing protein
K2227_18350	QYX64104.1	hypothetical protein
K2227_18360	QYX64106.1	Lacal_2735 family protein
K2227_18370	QYX64108.1	LysR family transcriptional regulator
K2227_18375	QYX64109.1	short chain dehydrogenase
K2227_18385	QYX64111.1	threonine--tRNA ligase
K2227_18390	QYX64112.1	NERD domain-containing protein
K2227_18395	QYX64113.1	hypothetical protein
K2227_18400	QYX64114.1	hypothetical protein
K2227_18535	QYX64140.1	hypothetical protein
K2227_18585	QYX64150.1	putative porin
K2227_18615	QYX64156.1	succinylglutamate desuccinylase/aspartoacylase family protein
K2227_18645	QYX64162.1	NERD domain-containing protein
K2227_18650	QYX64163.1	hypothetical protein
K2227_18660	QYX64165.1	hypothetical protein
K2227_18670	QYX64166.1	hypothetical protein
K2227_18680	QYX64168.1	hypothetical protein
K2227_18775	QYX64186.1	RNA 2',3'-cyclic phosphodiesterase
K2227_18975	QYX64221.1	D-2-hydroxyacid dehydrogenase
K2227_19075	QYX64241.1	hypothetical protein
K2227_19080	QYX64242.1	mechanosensitive ion channel
K2227_19090	QYX64244.1	aldo/keto reductase family oxidoreductase
K2227_19130	QYX64251.1	hypothetical protein
K2227_19185	QYX64262.1	PDC sensor domain-containing protein
K2227_19195	QYX64264.1	sodium:alanine symporter family protein
K2227_19230	QYX64271.1	ACR3 family arsenite efflux transporter
K2227_19245	QYX64274.1	radical SAM protein
K2227_19260	QYX64276.1	DHA2 family efflux MFS transporter permease subunit
K2227_19265	QYX64277.1	HlyD family secretion protein
K2227_19270	QYX64278.1	LysR family transcriptional regulator
K2227_19325	QYX64288.1	acetyl-CoA carboxylase biotin carboxyl carrier protein
K2227_19335	QYX64290.1	MFS transporter
K2227_19340	QYX64291.1	hypothetical protein
K2227_19360	QYX64294.1	fatty acid cis/trans isomerase
K2227_19365	QYX64295.1	M13 family metallopeptidase
K2227_19395	QYX64301.1	polysulfide reductase NrfD
K2227_19400	QYX64302.1	4Fe-4S dicluster domain-containing protein
K2227_19445	QYX67006.1	helix-turn-helix transcriptional regulator
K2227_19450	QYX64311.1	DUF2975 domain-containing protein
K2227_19455	QYX64312.1	prolyl oligopeptidase family serine peptidase
K2227_19470	QYX64314.1	redoxin family protein
K2227_19480	QYX64316.1	VOC family protein
K2227_19495	QYX64319.1	GNAT family N-acetyltransferase
K2227_19500	QYX64320.1	NERD domain-containing protein
K2227_19505	QYX64321.1	response regulator
K2227_19510	QYX64322.1	hypothetical protein
K2227_19525	QYX64325.1	neutral zinc metallopeptidase
K2227_19530	QYX64326.1	hypothetical protein
K2227_19535	QYX64327.1	hypothetical protein
K2227_19625	QYX64344.1	ImpA family metalloprotease
K2227_19655	QYX64350.1	IS630 family transposase
K2227_19740	QYX67009.1	prepilin-type N-terminal cleavage/methylation domain-containing protein
K2227_19745	QYX64364.1	O-antigen ligase family protein
K2227_19795	QYX64374.1	ATP-dependent RNA helicase RhlB
K2227_19860	QYX64386.1	UvrD-helicase domain-containing protein
K2227_20010	QYX64412.1	hypothetical protein
K2227_20020	QYX64413.1	winged helix DNA-binding domain-containing protein
K2227_20025	QYX64414.1	hypothetical protein
K2227_20040	QYX64417.1	transporter substrate-binding domain-containing protein
K2227_20045	QYX64418.1	Lrp/AsnC family transcriptional regulator
K2227_20050	QYX64419.1	sodium-dependent transporter
K2227_20060	QYX64421.1	hypothetical protein
K2227_20065	QYX67012.1	hypothetical protein
K2227_20110	QYX67013.1	GGDEF domain-containing protein
K2227_20115	QYX64430.1	ABC transporter substrate-binding protein
K2227_20170	QYX64439.1	oxaloacetate decarboxylase
K2227_20260	QYX64457.1	PhzF family phenazine biosynthesis protein
K2227_20270	QYX64458.1	PLP-dependent aminotransferase family protein
K2227_20275	QYX64459.1	NAD(P)H-dependent oxidoreductase
K2227_20280	QYX64460.1	redoxin family protein
K2227_20285	QYX64461.1	thioredoxin family protein
K2227_20290	QYX64462.1	GNAT family N-acetyltransferase
K2227_20315	QYX64466.1	AraC family transcriptional regulator
K2227_20320	QYX64467.1	YbhB/YbcL family Raf kinase inhibitor-like protein
K2227_20345	QYX64472.1	gluconokinase
K2227_20350	QYX64473.1	gluconate transporter
K2227_20355	QYX64474.1	gluconate operon transcriptional repressor GntR
K2227_20645	QYX64524.1	methyl-accepting chemotaxis protein
K2227_20650	QYX64525.1	esterase-like activity of phytase family protein
K2227_20705	QYX64535.1	transporter substrate-binding domain-containing protein
K2227_20715	QYX64537.1	SIR2 family protein
K2227_20720	QYX64538.1	ATP-binding protein
K2227_20725	QYX64539.1	hypothetical protein
K2227_20755	QYX64545.1	hypothetical protein
K2227_20760	QYX64546.1	hypothetical protein
K2227_20765	QYX64547.1	winged helix-turn-helix domain-containing protein
K2227_20770	QYX64548.1	NIPSNAP family protein
K2227_20775	QYX64549.1	antibiotic biosynthesis monooxygenase
K2227_20780	QYX64550.1	hypothetical protein
K2227_20855	QYX64564.1	HDOD domain-containing protein
K2227_20860	QYX64565.1	TonB family protein
K2227_20925	QYX64578.1	response regulator transcription factor
K2227_20970	QYX64583.1	hypothetical protein
K2227_21010	QYX64591.1	hypothetical protein
K2227_21015	QYX64592.1	DUF2057 domain-containing protein
K2227_21045	QYX64598.1	VOC family protein
K2227_21130	QYX64615.1	S9 family peptidase
K2227_21270	QYX64641.1	3-oxoacyl-ACP reductase FabG
K2227_21275	QYX64642.1	LysR family transcriptional regulator
K2227_21290	QYX64645.1	transporter substrate-binding domain-containing protein
K2227_21295	QYX64646.1	sigma-70 family RNA polymerase sigma factor
K2227_21300	QYX64647.1	FecR domain-containing protein
K2227_21305	QYX64648.1	TonB-dependent receptor
K2227_21310	QYX67024.1	hypothetical protein
K2227_21315	QYX64649.1	PepSY domain-containing protein
K2227_21320	QYX64650.1	DUF3325 domain-containing protein
K2227_21325	QYX67025.1	MotA/TolQ/ExbB proton channel family protein
K2227_21330	QYX64651.1	biopolymer transporter ExbD
K2227_21335	QYX64652.1	biopolymer transporter ExbD
K2227_21340	QYX64653.1	energy transducer TonB
K2227_21365	QYX64658.1	DUF3137 domain-containing protein
K2227_21400	QYX64664.1	TorF family putative porin
K2227_21405	QYX64665.1	DNA-3-methyladenine glycosylase I
K2227_21440	QYX64672.1	hypothetical protein
K2227_21445	QYX64673.1	hypothetical protein
K2227_21450	QYX64674.1	site-specific integrase
K2227_21455	QYX64675.1	hypothetical protein
K2227_21460	QYX64676.1	hypothetical protein
K2227_21465	QYX64677.1	hypothetical protein
K2227_21470	QYX64678.1	hypothetical protein
K2227_21475	QYX64679.1	metallophosphoesterase
K2227_21480	QYX64680.1	HAD family hydrolase
K2227_21485	QYX64681.1	DUF1656 domain-containing protein
K2227_21490	QYX64682.1	HlyD family secretion protein
K2227_21495	QYX64683.1	FUSC family protein
K2227_21520	QYX64688.1	TonB-dependent siderophore receptor
K2227_21525	QYX64689.1	DUF4198 domain-containing protein
K2227_21530	QYX64690.1	efflux RND transporter periplasmic adaptor subunit
K2227_21535	QYX64691.1	efflux RND transporter permease subunit
K2227_21540	QYX64692.1	hypothetical protein
K2227_21545	QYX64693.1	PepSY domain-containing protein
K2227_21550	QYX64694.1	DUF3325 domain-containing protein
K2227_21560	QYX64696.1	SH3 domain-containing protein
K2227_21595	QYX64702.1	hypothetical protein
K2227_21600	QYX64703.1	DNA-binding protein
K2227_21605	QYX64704.1	core component of ECF transporter
K2227_21610	QYX64705.1	energy-coupling factor transporter transmembrane protein EcfT
K2227_21620	QYX64707.1	TonB-dependent receptor
K2227_21705	QYX67027.1	UDP-N-acetylglucosamine 2-epimerase (non-hydrolyzing)
K2227_21710	QYX64724.1	glycosyltransferase family 4 protein
K2227_21715	QYX64725.1	glycosyltransferase family 2 protein
K2227_21720	QYX64726.1	hypothetical protein
K2227_21725	QYX64727.1	hypothetical protein
