# Supplementary material for: Genomic Analysis of Two Representative Strains of Shewanella putrefaciens Isolated from Bigeye Tuna: Biofilm and Spoilage-Associated Behavior
Source: Foods. 2022 Apr 27;11(9):1261. doi: 10.3390/foods11091261 (PMC9100107; doi:10.3390/foods11091261)
Supplement: Supplementary file 1 [file foods-11-01261-s001.zip › Table S3.xls]

## Sheet: Sheet1
Supplementary Table S3. Unique genes of S. putrefaciens YZ-J by pan-genome analysis between S. putrefaciens YZ08 and YZ-J.
Locus_tag	Protein ID	Encoded protein
K3G22_00290	QYX72908.1	glycosyltransferase family 25 protein
K3G22_00295	QYX72909.1	glycosyltransferase
K3G22_00310	QYX72912.1	FdtA/QdtA family cupin domain-containing protein
K3G22_00315	QYX72913.1	N-acetyltransferase
K3G22_00320	QYX72914.1	DegT/DnrJ/EryC1/StrS family aminotransferase
K3G22_00325	QYX72915.1	CDP-glycerol glycerophosphotransferase family protein
K3G22_00330	QYX72916.1	glycosyltransferase family 2 protein
K3G22_00335	QYX72917.1	dTDP-4-dehydrorhamnose reductase
K3G22_00340	QYX72918.1	dTDP-4-dehydrorhamnose 3,5-epimerase
K3G22_00345	QYX72919.1	DUF3413 domain-containing protein
K3G22_00595	QYX72964.1	helix-turn-helix transcriptional regulator
K3G22_00600	QYX72965.1	response regulator transcription factor
K3G22_00605	QYX72966.1	HAMP domain-containing histidine kinase
K3G22_00610	QYX72967.1	outer membrane protein OmpK
K3G22_00615	QYX72968.1	urocanate reductase
K3G22_00635	QYX72970.1	hypothetical protein
K3G22_00645	QYX72971.1	sugar-binding protein
K3G22_01060	QYX73044.1	anion permease
K3G22_01070	QYX74669.1	response regulator
K3G22_01075	QYX73046.1	sensor histidine kinase
K3G22_01085	QYX73047.1	fumarate reductase subunit FrdC
K3G22_01090	QYX73048.1	succinate dehydrogenase/fumarate reductase iron-sulfur subunit
K3G22_01095	QYX73049.1	fumarate reductase (quinol) flavoprotein subunit
K3G22_01355	QYX73099.1	CHAP domain-containing protein
K3G22_01370	QYX73102.1	YceK/YidQ family lipoprotein
K3G22_01375	QYX73103.1	hypothetical protein
K3G22_01390	QYX73105.1	diguanylate cyclase
K3G22_01425	QYX73112.1	serine protease
K3G22_01430	QYX73113.1	hypothetical protein
K3G22_01455	QYX73118.1	hypothetical protein
K3G22_01460	QYX73119.1	hypothetical protein
K3G22_01580	QYX73143.1	MarC family NAAT transporter
K3G22_01590	QYX73145.1	hypothetical protein
K3G22_01595	QYX73146.1	LuxR C-terminal-related transcriptional regulator
K3G22_01600	QYX74673.1	hypothetical protein
K3G22_01935	QYX73202.1	methyl-accepting chemotaxis protein
K3G22_01980	QYX73211.1	hypothetical protein
K3G22_01995	QYX73214.1	hypothetical protein
K3G22_02000	QYX73215.1	DMP19 family protein
K3G22_02035	QYX73222.1	flagellin lysine-N-methylase
K3G22_02130	QYX73241.1	fimbrial protein FimV
K3G22_02180	QYX73251.1	tetratricopeptide repeat protein
K3G22_02210	QYX73257.1	prepilin-type N-terminal cleavage/methylation domain-containing protein
K3G22_02235	QYX74677.1	MSHA biogenesis protein MshQ
K3G22_02300	QYX73272.1	ion transporter
K3G22_02310	QYX73274.1	hypothetical protein
K3G22_02315	QYX73275.1	hypothetical protein
K3G22_02320	QYX73276.1	catalase
K3G22_02325	QYX73277.1	MgtC/SapB family protein
K3G22_02390	QYX73290.1	DUF1569 domain-containing protein
K3G22_02400	QYX73292.1	toxin-antitoxin system YwqK family antitoxin
K3G22_02405	QYX74680.1	EAL domain-containing protein
K3G22_02415	QYX73294.1	IS256-like element ISSod5 family transposase
K3G22_02480	QYX74681.1	methyl-accepting chemotaxis protein
K3G22_02510	QYX73310.1	HNH endonuclease
K3G22_02720	QYX73349.1	methyl-accepting chemotaxis protein
K3G22_02730	QYX73351.1	BON domain-containing protein
K3G22_02735	QYX73352.1	cytidine deaminase
K3G22_02795	QYX73364.1	hypothetical protein
K3G22_02990	QYX73403.1	isopenicillin N synthase family oxygenase
K3G22_02995	QYX73404.1	PLP-dependent aspartate aminotransferase family protein
K3G22_03000	QYX73405.1	hypothetical protein
K3G22_03020	QYX73409.1	sulfate ABC transporter substrate-binding protein
K3G22_03025	QYX73410.1	YezD family protein
K3G22_03030	QYX73411.1	alpha/beta hydrolase
K3G22_03210	QYX73446.1	site-specific integrase
K3G22_03215	QYX73447.1	helix-turn-helix domain-containing protein
K3G22_03220	QYX73448.1	DUF2628 domain-containing protein
K3G22_03225	QYX73449.1	DUF1566 domain-containing protein
K3G22_03230	QYX73450.1	hypothetical protein
K3G22_03235	QYX73451.1	hypothetical protein
K3G22_03240	QYX73452.1	helix-turn-helix transcriptional regulator
K3G22_03245	QYX73453.1	DNA (cytosine-5-)-methyltransferase
K3G22_03250	QYX73454.1	hypothetical protein
K3G22_03255	QYX73455.1	hypothetical protein
K3G22_03260	QYX73456.1	HNH endonuclease
K3G22_03265	QYX73457.1	hypothetical protein
K3G22_03270	QYX73458.1	hypothetical protein
K3G22_03275	QYX73459.1	HNH endonuclease
K3G22_03280	QYX73460.1	RHS repeat protein
K3G22_03285	QYX73461.1	hypothetical protein
K3G22_03290	QYX73462.1	hypothetical protein
K3G22_03295	QYX73463.1	hypothetical protein
K3G22_03300	QYX73464.1	hypothetical protein
K3G22_03305	QYX73465.1	hypothetical protein
K3G22_03310	QYX73466.1	hypothetical protein
K3G22_03320	QYX73467.1	hypothetical protein
K3G22_03325	QYX74686.1	HNH endonuclease
K3G22_03330	QYX73468.1	uracil-DNA glycosylase family protein
K3G22_03340	QYX73469.1	hypothetical protein
K3G22_03345	QYX73470.1	hypothetical protein
K3G22_03350	QYX73471.1	hypothetical protein
K3G22_03355	QYX73472.1	DUF4868 domain-containing protein
K3G22_03360	QYX73473.1	hypothetical protein
K3G22_03365	QYX73474.1	restriction endonuclease
K3G22_03370	QYX73475.1	hypothetical protein
K3G22_03375	QYX73476.1	hypothetical protein
K3G22_03380	QYX73477.1	hypothetical protein
K3G22_03385	QYX73478.1	hypothetical protein
K3G22_03400	QYX73481.1	hypothetical protein
K3G22_03405	QYX73482.1	hypothetical protein
K3G22_03410	QYX73483.1	hypothetical protein
K3G22_03415	QYX73484.1	hypothetical protein
K3G22_03420	QYX73485.1	site-specific integrase
K3G22_03425	QYX73486.1	AAA family ATPase
K3G22_03430	QYX73487.1	hypothetical protein
K3G22_03435	QYX73488.1	DUF2787 domain-containing protein
K3G22_03440	QYX73489.1	YegP family protein
K3G22_03585	QYX73517.1	SMI1/KNR4 family protein
K3G22_03590	QYX73518.1	hypothetical protein
K3G22_03620	QYX73524.1	flavocytochrome c
K3G22_03625	QYX73525.1	porin
K3G22_03630	QYX74687.1	LysR family transcriptional regulator
K3G22_03635	QYX73526.1	DUF819 family protein
K3G22_03775	QYX74688.1	CbrC family protein
K3G22_03845	QYX74690.1	ankyrin repeat domain-containing protein
K3G22_03850	QYX73565.1	hypothetical protein
K3G22_03855	QYX73566.1	beta-lactamase family protein
K3G22_03860	QYX73567.1	hypothetical protein
K3G22_03920	QYX73579.1	hypothetical protein
K3G22_03925	QYX73580.1	hypothetical protein
K3G22_03930	QYX73581.1	hypothetical protein
K3G22_03970	QYX73589.1	hypothetical protein
K3G22_03975	QYX73590.1	cytochrome C
K3G22_04045	QYX73604.1	hypothetical protein
K3G22_04080	QYX73611.1	hypothetical protein
K3G22_04085	QYX73612.1	hypothetical protein
K3G22_04090	QYX73613.1	hypothetical protein
K3G22_04130	QYX73621.1	calcium:proton antiporter
K3G22_04135	QYX73622.1	hypothetical protein
K3G22_04170	QYX73628.1	YdeI/OmpD-associated family protein
K3G22_04370	QYX73666.1	hypothetical protein
K3G22_04405	QYX73672.1	TonB family protein
K3G22_04830	QYX73748.1	anti-sigma factor
K3G22_04935	QYX73768.1	type IV pilin biogenesis protein
K3G22_04945	QYX73770.1	TapY2 family type IVa secretion system protein
K3G22_04975	QYX74697.1	TonB-dependent receptor
K3G22_05035	QYX73785.1	hypothetical protein
K3G22_05040	QYX74699.1	GCN5 family acetyltransferase
K3G22_05545	QYX73882.1	OmcA/MtrC family decaheme c-type cytochrome
K3G22_05550	QYX73883.1	4Fe-4S dicluster domain-containing protein
K3G22_05555	QYX73884.1	aldehyde ferredoxin oxidoreductase
K3G22_05560	QYX73885.1	hypothetical protein
K3G22_05565	QYX73886.1	DJ-1/PfpI family protein
K3G22_05570	QYX73887.1	ribbon-helix-helix domain-containing protein
K3G22_05580	QYX73889.1	hypothetical protein
K3G22_05645	QYX73901.1	hypothetical protein
K3G22_05660	QYX73903.1	metalloregulator ArsR/SmtB family transcription factor
K3G22_05665	QYX73904.1	thioredoxin family protein
K3G22_05670	QYX73905.1	hypothetical protein
K3G22_05675	QYX73906.1	sulfite exporter TauE/SafE family protein
K3G22_05680	QYX73907.1	DNA polymerase III subunit epsilon
K3G22_05685	QYX73908.1	glutaredoxin-dependent arsenate reductase
K3G22_05690	QYX73909.1	arsenic transporter
K3G22_05695	QYX73910.1	glutathione synthase
K3G22_05700	QYX73911.1	permease
K3G22_05705	QYX74703.1	metalloregulator ArsR/SmtB family transcription factor
K3G22_05710	QYX73912.1	arsenate reductase ArsC
K3G22_05740	QYX73918.1	hypothetical protein
K3G22_05745	QYX73919.1	SulP family inorganic anion transporter
K3G22_05750	QYX73920.1	universal stress protein
K3G22_05755	QYX73921.1	hypothetical protein
K3G22_05765	QYX73923.1	DUF2787 domain-containing protein
K3G22_05775	QYX73925.1	DUF559 domain-containing protein
K3G22_05780	QYX73926.1	site-specific integrase
K3G22_05855	QYX73938.1	NAD(P)/FAD-dependent oxidoreductase
K3G22_05950	QYX73956.1	hypothetical protein
K3G22_05955	QYX74705.1	alpha/beta hydrolase
K3G22_06350	QYX74031.1	HD domain-containing protein
K3G22_06510	QYX74060.1	hypothetical protein
K3G22_06515	QYX74061.1	hypothetical protein
K3G22_06600	QYX74077.1	methyl-accepting chemotaxis protein
K3G22_06740	QYX74103.1	RhsIA family immunity protein
K3G22_06745	QYX74104.1	DUF4303 domain-containing protein
K3G22_06750	QYX74105.1	methyl-accepting chemotaxis protein
K3G22_06755	QYX74106.1	hypothetical protein
K3G22_06810	QYX74117.1	methyl-accepting chemotaxis protein
K3G22_06865	QYX74127.1	GSCFA domain-containing protein
K3G22_06925	QYX74138.1	Vat family streptogramin A O-acetyltransferase
K3G22_06930	QYX74139.1	ClbS/DfsB family four-helix bundle protein
K3G22_06945	QYX74142.1	KAP family NTPase
K3G22_07205	QYX74188.1	TonB-dependent receptor
K3G22_07595	QYX74262.1	nucleotide-binding protein
K3G22_07775	QYX74291.1	hypothetical protein
K3G22_07780	QYX74292.1	VOC family protein
K3G22_07785	QYX74293.1	GFA family protein
K3G22_07790	QYX74294.1	hypothetical protein
K3G22_07995	QYX74324.1	MFS transporter TsgA
K3G22_08000	QYX74325.1	Crp/Fnr family transcriptional regulator
K3G22_08160	QYX74354.1	hypothetical protein
K3G22_08230	QYX74366.1	GNAT family N-acetyltransferase
K3G22_08260	QYX74371.1	hypothetical protein
K3G22_08320	QYX74382.1	S8 family serine peptidase
K3G22_08325	QYX74383.1	hypothetical protein
K3G22_08375	QYX74391.1	polyphosphate kinase 1
K3G22_08455	QYX74726.1	low molecular weight phosphotyrosine protein phosphatase
K3G22_08460	QYX74406.1	hypothetical protein
K3G22_08630	QYX74437.1	OmpA family protein
K3G22_08635	QYX74438.1	DUF4398 domain-containing protein
K3G22_08640	QYX74439.1	BON domain-containing protein
K3G22_08645	QYX74440.1	hypothetical protein
K3G22_08650	QYX74441.1	Crp/Fnr family transcriptional regulator
K3G22_08655	QYX74442.1	Crp/Fnr family transcriptional regulator
K3G22_08660	QYX74443.1	BON domain-containing protein
K3G22_08665	QYX74728.1	DUF3309 domain-containing protein
K3G22_08670	QYX74444.1	PRC-barrel domain-containing protein
K3G22_08705	QYX74451.1	DUF4274 domain-containing protein
K3G22_08725	QYX74455.1	ABC transporter substrate-binding protein
K3G22_08790	QYX74467.1	site-specific integrase
K3G22_08795	QYX74468.1	DUF4041 domain-containing protein
K3G22_08800	QYX74469.1	hypothetical protein
K3G22_08805	QYX74470.1	toprim domain-containing protein
K3G22_08810	QYX74471.1	helix-turn-helix domain-containing protein
K3G22_08815	QYX74472.1	nucleotidyltransferase domain-containing protein
K3G22_08820	QYX74473.1	DUF86 domain-containing protein
K3G22_08825	QYX74474.1	hypothetical protein
K3G22_08840	QYX74477.1	hypothetical protein
K3G22_08845	QYX74478.1	recombinase family protein
K3G22_08850	QYX74479.1	hypothetical protein
K3G22_08855	QYX74480.1	hypothetical protein
K3G22_08860	QYX74481.1	type II toxin-antitoxin system HigB family toxin
K3G22_08865	QYX74482.1	ImmA/IrrE family metallo-endopeptidase
K3G22_08870	QYX74483.1	beta family protein
K3G22_08875	QYX74484.1	MFS transporter
K3G22_08880	QYX74485.1	MFS transporter
K3G22_08885	QYX74486.1	beta-lactamase family protein
K3G22_08890	QYX74487.1	LysR family transcriptional regulator
K3G22_08895	QYX74488.1	hypothetical protein
K3G22_08900	QYX74489.1	type I-F CRISPR-associated endonuclease Cas1f
K3G22_08905	QYX74490.1	type I-F CRISPR-associated helicase Cas3f
K3G22_08910	QYX74491.1	type I-F CRISPR-associated protein Csy1
K3G22_08915	QYX74492.1	type I-F CRISPR-associated protein Csy2
K3G22_08920	QYX74493.1	type I-F CRISPR-associated protein Csy3
K3G22_08925	QYX74494.1	type I-F CRISPR-associated endoribonuclease Cas6/Csy4
K3G22_08935	QYX74496.1	cytochrome c3 family protein
K3G22_09015	QYX74729.1	TonB-dependent siderophore receptor
K3G22_09095	QYX74522.1	hypothetical protein
K3G22_09225	QYX74544.1	hypothetical protein
K3G22_09400	QYX74575.1	DUF1801 domain-containing protein
K3G22_09405	QYX74576.1	hypothetical protein
K3G22_09415	QYX74578.1	TonB-dependent receptor
K3G22_09450	QYX74585.1	universal stress protein
K3G22_09460	QYX74587.1	EAL domain-containing protein
K3G22_09490	QYX74591.1	bifunctional hydroxymethylpyrimidine kinase/phosphomethylpyrimidine kinase
K3G22_09520	QYX74597.1	catalase
K3G22_09930	QYX71133.1	SMP-30/gluconolactonase/LRE family protein
K3G22_09935	QYX71134.1	family 43 glycosylhydrolase
K3G22_09940	QYX71135.1	TonB-dependent receptor
K3G22_09945	QYX71136.1	sulfite exporter TauE/SafE family protein
K3G22_09950	QYX71137.1	family 43 glycosylhydrolase
K3G22_09955	QYX74737.1	arabinan endo-1,5-alpha-L-arabinosidase
K3G22_09960	QYX71138.1	MFS transporter
K3G22_09970	QYX71139.1	methyl-accepting chemotaxis protein
K3G22_09975	QYX71140.1	family 43 glycosylhydrolase
K3G22_09980	QYX71141.1	sugar ABC transporter permease YjfF
K3G22_09985	QYX71142.1	ABC transporter permease
K3G22_09990	QYX71143.1	sugar ABC transporter ATP-binding protein
K3G22_09995	QYX71144.1	ABC transporter substrate-binding protein
K3G22_10000	QYX71145.1	galactose mutarotase
K3G22_10005	QYX71146.1	SDR family oxidoreductase
K3G22_10010	QYX71147.1	dihydroxy-acid dehydratase
K3G22_10015	QYX71148.1	glycoside hydrolase family 43 protein
K3G22_10020	QYX71149.1	FadR family transcriptional regulator
K3G22_10025	QYX71150.1	beta-phosphoglucomutase family hydrolase
K3G22_10030	QYX71151.1	L-arabinose isomerase
K3G22_10035	QYX71152.1	L-ribulose-5-phosphate 4-epimerase
K3G22_10040	QYX71153.1	ribulokinase
K3G22_10175	QYX71178.1	universal stress protein
K3G22_10265	QYX71194.1	hypothetical protein
K3G22_10305	QYX71202.1	methyl-accepting chemotaxis protein
K3G22_10525	QYX71243.1	HNH endonuclease
K3G22_10530	QYX71244.1	group II intron reverse transcriptase/maturase
K3G22_10540	QYX71245.1	CbrC family protein
K3G22_10560	QYX71249.1	hypothetical protein
K3G22_10650	QYX71267.1	hypothetical protein
K3G22_10655	QYX71268.1	hypothetical protein
K3G22_10660	QYX71269.1	translation repressor RelB
K3G22_10960	QYX71324.1	hypothetical protein
K3G22_11180	QYX74746.1	DUF4258 domain-containing protein
K3G22_11185	QYX71367.1	hypothetical protein
K3G22_11200	QYX71370.1	hypothetical protein
K3G22_11205	QYX71371.1	hypothetical protein
K3G22_11210	QYX71372.1	hypothetical protein
K3G22_11225	QYX71375.1	tape measure protein
K3G22_11280	QYX71385.1	phage holin family protein
K3G22_11285	QYX71386.1	hypothetical protein
K3G22_11295	QYX71388.1	DUF4406 domain-containing protein
K3G22_11305	QYX71390.1	hypothetical protein
K3G22_11340	QYX71397.1	hypothetical protein
K3G22_11350	QYX71399.1	Cro/Cl family transcriptional regulator
K3G22_11360	QYX71401.1	TIGR02646 family protein
K3G22_11365	QYX71402.1	AAA family ATPase
K3G22_11370	QYX71403.1	retron St85 family RNA-directed DNA polymerase
K3G22_11375	QYX71404.1	DUF4124 domain-containing protein
K3G22_11645	QYX71450.1	MotA/TolQ/ExbB proton channel family protein
K3G22_11650	QYX71451.1	DUF2149 domain-containing protein
K3G22_11655	QYX71452.1	cobaltochelatase subunit CobN
K3G22_11660	QYX71453.1	TonB-dependent receptor
K3G22_11840	QYX71480.1	TonB-dependent receptor
K3G22_11845	QYX71481.1	putative basic amino acid antiporter YfcC
K3G22_11850	QYX71482.1	LysR family transcriptional regulator
K3G22_11860	QYX71484.1	DUF3360 domain-containing protein
K3G22_12015	QYX71514.1	glycerate kinase
K3G22_12065	QYX71524.1	hypothetical protein
K3G22_12070	QYX74754.1	nuclear transport factor 2 family protein
K3G22_12075	QYX71525.1	hypothetical protein
K3G22_12120	QYX71534.1	cytochrome c3 family protein
K3G22_12125	QYX71535.1	aromatic amino acid lyase
K3G22_12130	QYX71536.1	flavocytochrome c
K3G22_12135	QYX71537.1	sigma-54 dependent transcriptional regulator
K3G22_12165	QYX71543.1	cell division protein DedD
K3G22_12625	QYX71619.1	hypothetical protein
K3G22_12640	QYX71622.1	hypothetical protein
K3G22_12660	QYX71626.1	hypothetical protein
K3G22_12665	QYX71627.1	GIY-YIG nuclease family protein
K3G22_12695	QYX71633.1	NAD-dependent epimerase
K3G22_12700	QYX71634.1	glycosyltransferase
K3G22_12705	QYX71635.1	hypothetical protein
K3G22_12710	QYX71636.1	hypothetical protein
K3G22_12715	QYX71637.1	hypothetical protein
K3G22_12720	QYX71638.1	glycosyltransferase
K3G22_12725	QYX71639.1	acyltransferase
K3G22_12730	QYX71640.1	O-antigen translocase
K3G22_12770	QYX71646.1	four helix bundle protein
K3G22_12800	QYX71652.1	flagellar hook-length control protein FliK
K3G22_12915	QYX71673.1	flagellar hook-length control protein FliK
K3G22_13150	QYX71715.1	GNAT family N-acetyltransferase
K3G22_13250	QYX71734.1	IS4-like element ISSpu12 family transposase
K3G22_13570	QYX71792.1	DUF2878 domain-containing protein
K3G22_13890	QYX71844.1	HNH endonuclease
K3G22_13895	QYX71845.1	hypothetical protein
K3G22_14045	QYX71874.1	OsmC family protein
K3G22_14120	QYX71889.1	ATP-binding protein
K3G22_14125	QYX71890.1	hypothetical protein
K3G22_14130	QYX71891.1	DUF2931 family protein
K3G22_14135	QYX71892.1	SMI1/KNR4 family protein
K3G22_14555	QYX71961.1	tetratricopeptide repeat protein
K3G22_14560	QYX71962.1	hypothetical protein
K3G22_14665	QYX71981.1	glycerol dehydrogenase
K3G22_14670	QYX71982.1	NAD-dependent succinate-semialdehyde dehydrogenase
K3G22_14685	QYX71985.1	hypothetical protein
K3G22_14690	QYX71986.1	hypothetical protein
K3G22_14755	QYX71996.1	hypothetical protein
K3G22_14760	QYX71997.1	hypothetical protein
K3G22_14765	QYX71998.1	DUF4263 domain-containing protein
K3G22_14770	QYX71999.1	DMP19 family protein
K3G22_14775	QYX72000.1	hypothetical protein
K3G22_14780	QYX72001.1	hypothetical protein
K3G22_14785	QYX72002.1	PAS domain S-box protein
K3G22_14920	QYX72028.1	DUF3144 domain-containing protein
K3G22_14930	QYX72029.1	glutamate racemase
K3G22_14955	QYX74776.1	CPBP family intramembrane metalloprotease
K3G22_15090	QYX72059.1	hypothetical protein
K3G22_15095	QYX72060.1	hypothetical protein
K3G22_15175	QYX74779.1	DUF2846 domain-containing protein
K3G22_15295	QYX72096.1	nitric-oxide reductase large subunit
K3G22_15300	QYX72097.1	nitric oxide reductase transcriptional regulator NorR
K3G22_15320	QYX72101.1	response regulator
K3G22_15325	QYX72102.1	sensor histidine kinase KdpD
K3G22_15330	QYX72103.1	TorF family putative porin
K3G22_15335	QYX72104.1	potassium-transporting ATPase subunit KdpC
K3G22_15340	QYX72105.1	potassium-transporting ATPase subunit KdpB
K3G22_15345	QYX72106.1	potassium-transporting ATPase subunit KdpA
K3G22_15350	QYX72107.1	potassium-transporting ATPase subunit F
K3G22_15440	QYX72124.1	LemA family protein
K3G22_15445	QYX72125.1	hypothetical protein
K3G22_15450	QYX72126.1	hypothetical protein
K3G22_15455	QYX72127.1	OmpA family protein
K3G22_15495	QYX72135.1	methyl-accepting chemotaxis protein
K3G22_15510	QYX72137.1	ATP-dependent helicase
K3G22_15515	QYX72138.1	AAA family ATPase
K3G22_15685	QYX72170.1	ferredoxin-type protein NapG
K3G22_15690	QYX72171.1	quinol dehydrogenase ferredoxin subunit NapH
K3G22_15870	QYX72205.1	DUF4274 domain-containing protein
K3G22_15895	QYX72209.1	TonB-dependent receptor
K3G22_15900	QYX72210.1	conjugal transfer protein TraF
K3G22_15905	QYX72211.1	heavy metal translocating P-type ATPase
K3G22_15910	QYX72212.1	YtxH domain-containing protein
K3G22_15915	QYX72213.1	hypothetical protein
K3G22_15920	QYX72214.1	hypothetical protein
K3G22_15925	QYX72215.1	hypothetical protein
K3G22_15955	QYX72220.1	SMI1/KNR4 family protein
K3G22_15965	QYX72221.1	hypothetical protein
K3G22_15970	QYX72222.1	hypothetical protein
K3G22_15975	QYX72223.1	HNH endonuclease
K3G22_15980	QYX72224.1	hypothetical protein
K3G22_15990	QYX72226.1	hypothetical protein
K3G22_16220	QYX74787.1	sel1 repeat family protein
K3G22_16255	QYX72276.1	GNAT family N-acetyltransferase
K3G22_16275	QYX72278.1	hypothetical protein
K3G22_16685	QYX72351.1	hypothetical protein
K3G22_16700	QYX72354.1	hypothetical protein
K3G22_16800	QYX72372.1	hypothetical protein
K3G22_16835	QYX72379.1	FadR family transcriptional regulator
K3G22_16840	QYX72380.1	OprD family porin
K3G22_16845	QYX72381.1	tannase/feruloyl esterase family alpha/beta hydrolase
K3G22_16850	QYX72382.1	FAD-binding protein
K3G22_16855	QYX72383.1	cytochrome c3 family protein
K3G22_16860	QYX72384.1	hypothetical protein
K3G22_17025	QYX72415.1	prepilin-type N-terminal cleavage/methylation domain-containing protein
K3G22_17140	QYX72437.1	hypothetical protein
K3G22_17145	QYX72438.1	pilus assembly protein PilZ
K3G22_17175	QYX72444.1	hypothetical protein
K3G22_17190	QYX72447.1	Lateral flagellin
K3G22_17200	QYX72449.1	hypothetical protein
K3G22_17215	QYX72452.1	rod-binding protein
K3G22_17275	QYX72464.1	hypothetical protein
K3G22_17305	QYX72470.1	sigma-54 dependent transcriptional regulator
K3G22_17310	QYX72471.1	FliM/FliN family flagellar motor C-terminal domain-containing protein
K3G22_17345	QYX72478.1	NAD(P)H-dependent oxidoreductase
K3G22_17350	QYX72479.1	NupC/NupG family nucleoside CNT transporter
K3G22_17355	QYX72480.1	nucleoside phosphorylase
K3G22_17360	QYX72481.1	hypothetical protein
K3G22_17365	QYX72482.1	Crp/Fnr family transcriptional regulator
K3G22_17370	QYX72483.1	immunity 26/phosphotriesterase HocA family protein
K3G22_17450	QYX72498.1	retention module-containing protein
K3G22_17530	QYX72507.1	NnrS family protein
K3G22_17535	QYX74798.1	ammonia-forming cytochrome c nitrite reductase subunit c552
K3G22_17555	QYX72511.1	DUF4303 domain-containing protein
K3G22_17560	QYX72512.1	hypothetical protein
K3G22_17605	QYX74800.1	YkgJ family cysteine cluster protein
K3G22_17685	QYX72533.1	TonB-dependent receptor
K3G22_17695	QYX72535.1	superoxide dismutase family protein
K3G22_17715	QYX72539.1	DUF523 domain-containing protein
K3G22_17760	QYX72548.1	hypothetical protein
K3G22_17835	QYX72563.1	siderophore ABC transporter substrate-binding protein
K3G22_17840	QYX72564.1	ATP-binding cassette domain-containing protein
K3G22_17845	QYX72565.1	iron chelate uptake ABC transporter family permease subunit
K3G22_17850	QYX74802.1	iron chelate uptake ABC transporter family permease subunit
K3G22_17855	QYX72566.1	TetR/AcrR family transcriptional regulator
K3G22_17860	QYX72567.1	TonB-dependent receptor
K3G22_17865	QYX72568.1	ABC transporter ATP-binding protein/permease
K3G22_17870	QYX72569.1	ABC transporter ATP-binding protein/permease
K3G22_17935	QYX72582.1	DJ-1/PfpI family protein
K3G22_17940	QYX72583.1	TetR/AcrR family transcriptional regulator
K3G22_18200	QYX72628.1	tandem-95 repeat protein
K3G22_18205	QYX72629.1	tail fiber protein
K3G22_18210	QYX72630.1	GNAT family N-acetyltransferase
K3G22_18215	QYX72631.1	hypothetical protein
K3G22_18310	QYX72649.1	SMI1/KNR4 family protein
K3G22_18315	QYX72650.1	hypothetical protein
K3G22_18350	QYX72657.1	SMI1/KNR4 family protein
K3G22_18620	QYX74808.1	transporter substrate-binding domain-containing protein
K3G22_18705	QYX72719.1	hypothetical protein
K3G22_18715	QYX72721.1	competence protein ComJ
K3G22_18745	QYX72727.1	hypothetical protein
K3G22_18765	QYX72730.1	transglycosylase domain-containing protein
K3G22_18770	QYX72731.1	hypothetical protein
K3G22_18895	QYX72755.1	hypothetical protein
K3G22_18920	QYX72760.1	hypothetical protein
K3G22_18925	QYX72761.1	hypothetical protein
K3G22_18930	QYX72762.1	hypothetical protein
K3G22_19015	QYX72778.1	hypothetical protein
K3G22_19020	QYX72779.1	group II intron reverse transcriptase/maturase
K3G22_19075	QYX72788.1	hypothetical protein
K3G22_19085	QYX72790.1	hypothetical protein
K3G22_19090	QYX72791.1	glycerophosphodiester phosphodiesterase
K3G22_19105	QYX74814.1	hypothetical protein
K3G22_19190	QYX72810.1	conjugal transfer protein TraF
K3G22_19220	QYX72816.1	N-acetyltransferase
K3G22_19410	QYX72849.1	multidrug efflux RND transporter permease subunit
K3G22_19415	QYX72850.1	efflux RND transporter periplasmic adaptor subunit
K3G22_19420	QYX72851.1	response regulator
K3G22_19425	QYX72852.1	HAMP domain-containing protein
